# Supplementary material for: The coming of the Greeks to Provence and Corsica: Y-chromosome models of archaic Greek colonization of the western Mediterranean
Source: BMC Evol Biol. 2011 Mar 14;11:69. doi: 10.1186/1471-2148-11-69 (PMC3068964; doi:10.1186/1471-2148-11-69)
Supplement: Additonal file 2 — Supplemental Table S2. Coalescence Times for haplogroup E-V13. [file 1471-2148-11-69-S2.XLS]

## Sheet: Feuil1
Table S2: Coalescence Times for haplogroup E-V13
				Median haplotypes by population
Population	N	Td, years	SE, years	DYS389I	DYS389B	DYS390	DYS391	DYS392	DYS393	DYS19	DYS439
Corsica	10	5660	2500	13	17	23.5	10	11	13	13	12
Greek Anatolia	10	12680	8660	13	17	24	10	11	13	13	12
Provence	10	11100	3260	13	17	24	10	11	13	13	11.5
