# Supplementary material for: The coming of the Greeks to Provence and Corsica: Y-chromosome models of archaic Greek colonization of the western Mediterranean
Source: BMC Evol Biol. 2011 Mar 14;11:69. doi: 10.1186/1471-2148-11-69 (PMC3068964; doi:10.1186/1471-2148-11-69)
Supplement: Additional file 3 — Supplemental Table S3: Description of new Y SNPs. [file 1471-2148-11-69-S3.XLS]

## Sheet: Table S1
Table S3: Description of new Y SNPs
Common Name Marker	Reference cluster number	YCC Haplogroup	Nucleotide change	Amplicon size (bp) reference sequence	Polymorphism position from 5' end	Restriction enzyme variant	Position in reference sequence [March 2006 Assembly]	Primer forward 5'-3'	Primer reverse 5'-3'
M497		J1	T to C	347	93	HpyCH4III	15929328	CATATGGAAGAAGCGATGCT	CAACTCAGTATGCTTAGATGTACA
M530	rs35248080	J2a4h	G to A	319	151		12796528	GACATTATATTTAGGGAAACAGG	CATTAGTGGTTCTAGCCATTC
Page55	rs34459399	J2a4	T to C	323	167	HaeIII	21352285	TTCCTGTCTTTCCCTCCAGC	AGATGGTGCCAAAACCATGC
Page94	rs34742138	G	C to T	340	257	DdeI	2906401	ATGGAGTTTTAGCTAGTAGGC	ATTTTAATATGCAAAGCAGC
